# Supplementary material for: Regulatory Effects of Different Doses of Penoxsulam on Endogenous Hormones and Antioxidant System in Foxtail Millet
Source: Plants (Basel). 2025 Oct 24;14(21):3254. doi: 10.3390/plants14213254 (PMC12610494; doi:10.3390/plants14213254)
Supplement: Supplementary file 1 [file plants-14-03254-s001.zip]

Archive with 1 entries (1 files):
- plants-3860405-supplementary.pdf
